# Supplementary material for: Compound Microalgae-Type Biofunctional Hydrogel for Wound Repair during Full-Thickness Skin Injuries
Source: Polymers (Basel). 2024 Mar 3;16(5):692. doi: 10.3390/polym16050692 (PMC10935078; doi:10.3390/polym16050692)
Supplement: Supplementary file 1 [file polymers-16-00692-s001.zip]

Archive with 1 entries (1 files):
- polymers-2874209-supplementary.pdf
